# Supplementary material for: Terminalia chebula Retz. Fruit Extract Promotes Murine Hair Growth by Suppressing 5α-Reductase and Accelerating the Degradation of Dihydrotestosterone
Source: Biomedicines. 2025 Oct 22;13(11):2584. doi: 10.3390/biomedicines13112584 (PMC12650287; doi:10.3390/biomedicines13112584)
Supplement: Supplementary file 1 [file biomedicines-13-02584-s001.zip]

Archive with 2 entries (2 files):
- biomedicines-3890411-supplementary.pdf
- supplemental figures.pptx
